# Supplementary material for: Chloroplast Genome Provides Insights into Molecular Evolution and Species Relationship of Fleabanes (Erigeron: Tribe Astereae, Asteraceae) in the Juan Fernández Islands, Chile
Source: Plants (Basel). 2024 Feb 23;13(5):612. doi: 10.3390/plants13050612 (PMC10935083; doi:10.3390/plants13050612)
Supplement: Supplementary file 1 [file plants-13-00612-s001.zip]

Archive with 1 entries (1 files):
- plants-2860094-supplementary.xlsx
