# Supplementary material for: Chloroplast Genome Provides Insights into Molecular Evolution and Species Relationship of Fleabanes (Erigeron: Tribe Astereae, Asteraceae) in the Juan Fernández Islands, Chile
Source: Plants (Basel). 2024 Feb 23;13(5):612. doi: 10.3390/plants13050612 (PMC10935083; doi:10.3390/plants13050612)
Supplement: Supplementary file 1 [file plants-13-00612-s001.zip › plants-2860094-supplementary.xlsx]

## Sheet:  Table S1
Table S1. The codon usage and codon-anticodon recognition pattern for tRNA in the 6 Erigeron plastomes
Erigeron fernandezia (AS)					Erigeron fernandezia (RC)					Erigeron ingae					Erigeron luteovifidis					Erigeron rupicola					Erigeron turricola
Codon (Amino Acid)	Count	RSCU	tRNA		Codon (Amino Acid)	Count	RSCU	tRNA		Codon (Amino Acid)	Count	RSCU	tRNA		Codon (Amino Acid)	Count	RSCU	tRNA		Codon (Amino Acid)	Count	RSCU	tRNA		Codon (Amino Acid)	Count	RSCU	tRNA
UUU(F)	964	1.3			UUU(F)	866	1.28			UUU(F)	968	1.3			UUU(F)	864	1.28			UUU(F)	867	1.28			UUU(F)	861	1.28
UUC(F)	514	0.7	trnF-GAA tRNA		UUC(F)	484	0.72	trnF-GAA tRNA		UUC(F)	517	0.7	trnF-GAA tRNA		UUC(F)	482	0.72	trnF-GAA tRNA		UUC(F)	484	0.72	trnF-GAA tRNA		UUC(F)	484	0.72	trnF-GAA tRNA
UUA(L)	845	1.85	trnL-UAA tRNA		UUA(L)	784	1.83	trnL-UAA tRNA		UUA(L)	852	1.86	trnL-UAA tRNA		UUA(L)	784	1.83	trnL-UAA tRNA		UUA(L)	782	1.82	trnL-UAA tRNA		UUA(L)	779	1.83	trnL-UAA tRNA
UUG(L)	577	1.26	trnL-CAA tRNA		UUG(L)	549	1.28	trnL-CAA tRNA		UUG(L)	576	1.26	trnL-CAA tRNA		UUG(L)	545	1.27	trnL-CAA tRNA		UUG(L)	548	1.28	trnL-CAA tRNA		UUG(L)	544	1.28	trnL-CAA tRNA
CUU(L)	603	1.32			CUU(L)	571	1.33			CUU(L)	605	1.32			CUU(L)	575	1.34			CUU(L)	574	1.34			CUU(L)	569	1.34
CUC(L)	182	0.4			CUC(L)	170	0.4			CUC(L)	184	0.4			CUC(L)	169	0.39			CUC(L)	170	0.4			CUC(L)	169	0.4
CUA(L)	354	0.78	trnL-UAG tRNA		CUA(L)	329	0.77	trnL-UAG tRNA		CUA(L)	357	0.78	trnL-UAG tRNA		CUA(L)	329	0.77	trnL-UAG tRNA		CUA(L)	328	0.77	trnL-UAG tRNA		CUA(L)	327	0.77	trnL-UAG tRNA
CUG(L)	179	0.39			CUG(L)	171	0.4			CUG(L)	178	0.39			CUG(L)	169	0.39			CUG(L)	170	0.4			CUG(L)	169	0.4
AUU(I)	1058	1.48			AUU(I)	992	1.49			AUU(I)	1059	1.48			AUU(I)	987	1.49			AUU(I)	992	1.49			AUU(I)	988	1.49
AUC(I)	422	0.59	trnI-GAU tRNA		AUC(I)	403	0.6	trnI-GAU tRNA		AUC(I)	425	0.59	trnI-GAU tRNA		AUC(I)	398	0.6	trnI-GAU tRNA		AUC(I)	403	0.61	trnI-GAU tRNA		AUC(I)	400	0.6	trnI-GAU tRNA
AUA(I)	660	0.93			AUA(I)	604	0.91			AUA(I)	661	0.92			AUA(I)	607	0.91			AUA(I)	603	0.91			AUA(I)	603	0.91
AUG(M)	622	1	trnM-CAU/trnI-CAU/trnFM-CAU		AUG(M)	579	1	trnfM-CAU/ trnI-CAU/trnM-CAU		AUG(M)	623	1	trnM-CAU/trnI-CAU/trnFM-CAU		AUG(M)	579	1	trnM-CAU/trnI-CAU/trnFM-CAU		AUG(M)	580	1	trnfM-CAU/ trnI-CAU/trnM-CAU		AUG(M)	580	1	trnM-CAU/trnI-CAU/trnFM-CAU
GUU(V)	506	1.47			GUU(V)	482	1.45			GUU(V)	505	1.47			GUU(V)	482	1.45			GUU(V)	483	1.45			GUU(V)	483	1.46
GUC(V)	172	0.5	trnV-GAC tRNA		GUC(V)	162	0.49	trnV-GAC tRNA		GUC(V)	170	0.49	trnV-GAC tRNA		GUC(V)	166	0.5	trnV-GAC tRNA		GUC(V)	165	0.5	trnV-GAC tRNA		GUC(V)	164	0.5	trnV-GAC tRNA
GUA(V)	512	1.49	trnV-UAC tRNA		GUA(V)	501	1.51	trnV-UAC tRNA		GUA(V)	515	1.49	trnV-UAC tRNA		GUA(V)	499	1.5	trnV-UAC tRNA		GUA(V)	500	1.5	trnV-UAC tRNA		GUA(V)	496	1.5	trnV-UAC tRNA
GUG(V)	186	0.54			GUG(V)	183	0.55			GUG(V)	188	0.55			GUG(V)	183	0.55			GUG(V)	183	0.55			GUG(V)	181	0.55
Codon (Amino Acid)	Count	RSCU	tRNA		Codon (Amino Acid)	Count	RSCU	tRNA		Codon (Amino Acid)	Count	RSCU	tRNA		Codon (Amino Acid)	Count	RSCU	tRNA		Codon (Amino Acid)	Count	RSCU	tRNA		Codon (Amino Acid)	Count	RSCU	tRNA
UCU(S)	587	1.81			UCU(S)	555	1.81			UCU(S)	588	1.81			UCU(S)	549	1.81			UCU(S)	552	1.81			UCU(S)	548	1.81
UCC(S)	304	0.94	trnS-GGA tRNA		UCC(S)	289	0.94	trnS-GGA tRNA		UCC(S)	304	0.94	trnS-GGA tRNA		UCC(S)	286	0.94	trnS-GGA tRNA		UCC(S)	288	0.95	trnS-GGA tRNA		UCC(S)	288	0.95	trnS-GGA tRNA
UCA(S)	387	1.2	trnS-UGA tRNA		UCA(S)	365	1.19	trnL-UGA/trnS-UGA tRNA		UCA(S)	388	1.2	trnS-UGA tRNA		UCA(S)	363	1.19	trnS-UGA Trna		UCA(S)	362	1.19	trnS-UGA tRNA		UCA(S)	360	1.19	trnS-UGA tRNA
UCG(S)	161	0.5			UCG(S)	154	0.5			UCG(S)	163	0.5			UCG(S)	153	0.5			UCG(S)	153	0.5			UCG(S)	153	0.5
CCU(P)	405	1.49			CCU(P)	384	1.5			CCU(P)	406	1.49			CCU(P)	385	1.5			CCU(P)	383	1.49			CCU(P)	380	1.49
CCC(P)	205	0.75			CCC(P)	186	0.73			CCC(P)	205	0.75			CCC(P)	187	0.73			CCC(P)	187	0.73			CCC(P)	185	0.73
CCA(P)	310	1.14	trnP-UGG Trna		CCA(P)	294	1.15	trnP-UGG tRNA		CCA(P)	310	1.14	trnP-UGG tRNA		CCA(P)	294	1.15	trnP-UGG tRNA		CCA(P)	294	1.15	trnP-UGG tRNA		CCA(P)	293	1.15	trnP-UGG tRNA
CCG(P)	167	0.61			CCG(P)	162	0.63			CCG(P)	168	0.62			CCG(P)	161	0.63			CCG(P)	161	0.63			CCG(P)	162	0.64
ACU(T)	519	1.62			ACU(T)	499	1.64			ACU(T)	519	1.61			ACU(T)	501	1.64			ACU(T)	500	1.64			ACU(T)	500	1.64
ACC(T)	234	0.73			ACC(T)	222	0.73			ACC(T)	236	0.73			ACC(T)	222	0.73			ACC(T)	223	0.73			ACC(T)	221	0.73
ACA(T)	393	1.23	trnT-UGU tRNA		ACA(T)	364	1.2	trnT-UGU tRNA		ACA(T)	395	1.23	trnT-UGU tRNA		ACA(T)	367	1.2	trnT-UGU tRNA		ACA(T)	365	1.2	trnT-UGU tRNA		ACA(T)	362	1.19	trnT-UGU tRNA
ACG(T)	137	0.43	trnS-GCU tRNA		ACG(T)	133	0.44			ACG(T)	139	0.43	trnS-GCU tRNA		ACG(T)	133	0.43	trnS-GCU tRNA		ACG(T)	133	0.44	trnS-GCU tRNA		ACG(T)	134	0.44	trnS-GCU tRNA
GCU(A)	608	1.74			GCU(A)	599	1.75			GCU(A)	613	1.75			GCU(A)	600	1.75			GCU(A)	599	1.75			GCU(A)	600	1.76
GCC(A)	223	0.64			GCC(A)	219	0.64			GCC(A)	227	0.65			GCC(A)	218	0.64			GCC(A)	219	0.64			GCC(A)	217	0.64
GCA(A)	405	1.16	trnA-UGC		GCA(A)	393	1.15	trnA-UGC tRNA		GCA(A)	405	1.15	trnA-UGC		GCA(A)	395	1.15	trnA-UGC		GCA(A)	393	1.15	trnA-UGC tRNA		GCA(A)	393	1.15	trnA-UGC
GCG(A)	159	0.46			GCG(A)	158	0.46			GCG(A)	160	0.46			GCG(A)	158	0.46			GCG(A)	159	0.46			GCG(A)	155	0.45
Codon (Amino Acid)	Count	RSCU	tRNA		Codon (Amino Acid)	Count	RSCU	tRNA		Codon (Amino Acid)	Count	RSCU	tRNA		Codon (Amino Acid)	Count	RSCU	tRNA		Codon (Amino Acid)	Count	RSCU	tRNA		Codon (Amino Acid)	Count	RSCU	tRNA
UAU(Y)	789	1.65			UAU(Y)	725	1.65			UAU(Y)	792	1.65			UAU(Y)	722	1.65			UAU(Y)	727	1.65			UAU(Y)	724	1.65
UAC(Y)	165	0.35	trnY-GUA tRNA		UAC(Y)	154	0.35	trnY-GUA tRNA		UAC(Y)	166	0.35	trnY-GUA tRNA		UAC(Y)	154	0.35	trnY-GUA tRNA		UAC(Y)	154	0.35	trnY-GUA tRNA		UAC(Y)	154	0.35	trnY-GUA tRNA
UAA(*)	48	1.73			UAA(*)	48	1.76			UAA(*)	48	1.73			UAA(*)	47	1.7			UAA(*)	48	1.76			UAA(*)	48	1.76
UAG(*)	20	0.72			UAG(*)	20	0.73			UAG(*)	20	0.72			UAG(*)	22	0.8			UAG(*)	20	0.73			UAG(*)	19	0.7
CAU(H)	439	1.49			CAU(H)	421	1.49			CAU(H)	441	1.49			CAU(H)	420	1.49			CAU(H)	420	1.49	trnL-UAG tRNA		CAU(H)	418	1.49
CAC(H)	152	0.51	trnH-GUG tRNA		CAC(H)	143	0.51	trnH-GUG tRNA/		CAC(H)	152	0.51	trnH-GUG tRNA		CAC(H)	142	0.51	trnH-GUG tRNA		CAC(H)	142	0.51	trnH-GUG tRNA/		CAC(H)	142	0.51	trnH-GUG tRNA
CAA(Q)	712	1.53	trnQ-UUG tRNA		CAA(Q)	657	1.53	trnQ-UUG tRNA		CAA(Q)	712	1.53	trnQ-UUG tRNA		CAA(Q)	660	1.53	trnQ-UUG tRNA		CAA(Q)	659	1.53	trnQ-UUG tRNA		CAA(Q)	657	1.52	trnQ-UUG tRNA
CAG(Q)	220	0.47			CAG(Q)	204	0.47			CAG(Q)	221	0.47			CAG(Q)	205	0.47			CAG(Q)	205	0.47			CAG(Q)	205	0.48
AAU(N)	947	1.53			AAU(N)	840	1.52			AAU(N)	956	1.53			AAU(N)	836	1.52			AAU(N)	832	1.52			AAU(N)	825	1.51
AAC(N)	288	0.47	trnN-GUU tRNA		AAC(N)	266	0.48	trnN-GUU tRNA		AAC(N)	291	0.47	trnN-GUU tRNA		AAC(N)	266	0.48	trnN-GUU tRNA		AAC(N)	264	0.48	trnN-GUU tRNA		AAC(N)	265	0.49	trnN-GUU tRNA
AAA(K)	1019	1.47	trnK-UUU tRNA		AAA(K)	881	1.47	trnK-UUU tRNA		AAA(K)	1028	1.47	trnK-UUU tRNA		AAA(K)	887	1.47	trnK-UUU tRNA		AAA(K)	879	1.47	trnK-UUU tRNA		AAA(K)	867	1.47	trnK-UUU tRNA
AAG(K)	365	0.53			AAG(K)	321	0.53			AAG(K)	366	0.53			AAG(K)	317	0.53			AAG(K)	317	0.53			AAG(K)	314	0.53
GAU(D)	845	1.61			GAU(D)	794	1.6			GAU(D)	847	1.61			GAU(D)	791	1.6			GAU(D)	793	1.6			GAU(D)	792	1.6
GAC(D)	205	0.39	trnD-GUC tRNA		GAC(D)	199	0.4	trnD-GUC tRNA		GAC(D)	207	0.39	trnD-GUC tRNA		GAC(D)	198	0.4	trnD-GUC tRNA		GAC(D)	198	0.4	trnD-GUC tRNA		GAC(D)	198	0.4	trnD-GUC tRNA
GAA(E)	964	1.47	trnE-UUC tRNA		GAA(E)	879	1.45	trnE-UUC tRNA		GAA(E)	968	1.46	trnE-UUC tRNA		GAA(E)	878	1.45	trnE-UUC tRNA		GAA(E)	879	1.45	trnE-UUC tRNA		GAA(E)	875	1.45	trnE-UUC tRNA
GAG(E)	352	0.53			GAG(E)	335	0.55			GAG(E)	354	0.54			GAG(E)	335	0.55			GAG(E)	335	0.55			GAG(E)	336	0.55
Codon (Amino Acid)	Count	RSCU	tRNA		Codon (Amino Acid)	Count	RSCU	tRNA		Codon (Amino Acid)	Count	RSCU	tRNA		Codon (Amino Acid)	Count	RSCU	tRNA		Codon (Amino Acid)	Count	RSCU	tRNA		Codon (Amino Acid)	Count	RSCU	tRNA
UGU(C)	210	1.43			UGU(C)	203	1.47			UGU(C)	210	1.42			UGU(C)	201	1.46			UGU(C)	201	1.46			UGU(C)	200	1.46
UGC(C)	84	0.57	trnC-GCA tRNA		UGC(C)	73	0.53	trnC-GCA tRNA		UGC(C)	86	0.58	trnC-GCA tRNA		UGC(C)	75	0.54	trnC-GCA tRNA		UGC(C)	74	0.54	trnC-GCA tRNA		UGC(C)	74	0.54	trnC-GCA tRNA
UGA(*)	15	0.54			UGA(*)	14	0.51			UGA(*)	15	0.54			UGA(*)	14	0.51			UGA(*)	14	0.51			UGA(*)	15	0.55
UGG(W)	446	1	trnW-CCA tRNA		UGG(W)	420	1	trnW-CCA tRNA		UGG(W)	449	1	trnW-CCA tRNA		UGG(W)	418	1	trnW-CCA tRNA		UGG(W)	418	1	trnW-CCA tRNA		UGG(W)	417	1	trnW-CCA tRNA
CGU(R)	344	1.33	trnR-ACG tRNA		CGU(R)	330	1.36	trnR-ACG tRNA		CGU(R)	346	1.33	trnR-ACG tRNA		CGU(R)	329	1.36	trnR-ACG tRNA		CGU(R)	329	1.36	trnR-ACG Trna		CGU(R)	325	1.35	trnR-ACG tRNA
CGC(R)	102	0.39			CGC(R)	100	0.41			CGC(R)	103	0.4			CGC(R)	98	0.4			CGC(R)	99	0.41			CGC(R)	97	0.4
CGA(R)	347	1.34			CGA(R)	325	1.34			CGA(R)	347	1.33			CGA(R)	326	1.35			CGA(R)	326	1.35			CGA(R)	325	1.35
CGG(R)	109	0.42			CGG(R)	106	0.44			CGG(R)	110	0.42			CGG(R)	108	0.45			CGG(R)	107	0.44			CGG(R)	108	0.45
AGU(S)	385	1.19			AGU(S)	367	1.2			AGU(S)	387	1.19			AGU(S)	367	1.21			AGU(S)	366	1.2			AGU(S)	363	1.2
AGC(S)	118	0.36			AGC(S)	107	0.35	trnS-GCU tRNA		AGC(S)	118	0.36			AGC(S)	106	0.35			AGC(S)	107	0.35	trnS-GCU tRNA		AGC(S)	107	0.35
AGA(R)	489	1.89	trnR-UCU tRNA		AGA(R)	434	1.79	trnR-UCU tRNA		AGA(R)	491	1.89	trnR-UCU tRNA		AGA(R)	434	1.79	trnR-UCU tRNA		AGA(R)	434	1.79	trnR-UCU tRNA		AGA(R)	431	1.79	trnR-UCU tRNA
AGG(R)	165	0.64			AGG(R)	157	0.65			AGG(R)	165	0.63			AGG(R)	157	0.65			AGG(R)	157	0.65			AGG(R)	155	0.65
GGU(G)	571	1.3			GGU(G)	554	1.31			GGU(G)	574	1.3			GGU(G)	554	1.31			GGU(G)	554	1.31			GGU(G)	549	1.3
GGC(G)	199	0.45	trnG-GCC tRNA		GGC(G)	194	0.46	trnG-GCC tRNA		GGC(G)	199	0.45	trnG-GCC tRNA		GGC(G)	194	0.46	trnG-GCC tRNA		GGC(G)	194	0.46	trnG-GCC tRNA		GGC(G)	194	0.46	trnG-GCC tRNA
GGA(G)	672	1.53	trnG-UCC tRNA		GGA(G)	643	1.52	trnG-UCC tRNA		GGA(G)	675	1.53	trnG-UCC tRNA		GGA(G)	644	1.52	trnG-UCC tRNA		GGA(G)	644	1.52	trnG-UCC tRNA		GGA(G)	643	1.52	trnG-UCC tRNA
GGG(G)	310	0.71			GGG(G)	304	0.72			GGG(G)	313	0.71			GGG(G)	300	0.71			GGG(G)	303	0.72			GGG(G)	302	0.72
Average number of codon usage=25,656					Average number of codon usage=24,024					Average number of codon usage=25,766					Average number of codon usage=23,995					Average number of codon usage=24,002					Average number of codon usage=23,892
Asterisk (*) denotes stop codon. RSCU: Relative synonymous codon usage. Bold type denotes the exception of codon usage.

## Sheet:  Table S2
Table S2. List of six Erigeron accessions obtained from the Juan Fernandez Archipelago. NA = not available. AS = Alejandro Selkirk Island. RC = Robinson Crusoe Island.
Taxa	Plant ID	Collector &	Geographical Source	Sequencing Results
		Collector number		Total reads	Coverage
Erigeron fernandezia (AS)	20024G	Stuessy T.F., Crawford D.J., NA	Alejandro Selkirk Island	51966382	151
Erigeron fernandezia (RC)	19152A	Stuessy T.F., Crawford D.J., NA	Robinson Cruose Island	40644784	127
Erigeron ingae	2008B	Stuessy T.F., Crawford D.J., NA	Alejandro Selkirk Island	52051384	79
Erigeron luteovifidis	20036H	Stuessy T.F., Crawford D.J., NA	Alejandro Selkirk Island	46665912	188
Erigeron rupicola	20026B	Stuessy T.F., Crawford D.J., NA	Alejandro Selkirk Island	55706922	150
Erigeron turricola	19612B, 19612C, 19805A	Stuessy T.F., Crawford D.J., NA	Alejandro Selkirk Island	45509124	109
